# Supplementary material for: Fractional excretion of total protein predicts renal prognosis in Japanese patients with primary membranous nephropathy
Source: Clin Kidney J. 2024 Mar 20;17(5):sfae071. doi: 10.1093/ckj/sfae071 (PMC11063954; doi:10.1093/ckj/sfae071)
Supplement: sfae071_Supplemental_Files [file sfae071_supplemental_files.zip]

Archive with 4 entries (4 files):
- Supplementary_Figure1_ROC_CKJ_3rd submit.pdf
- Supplementary_Table1_CKJ_proof submit.pdf
- Supplementary_Table2_ROC_CKJ_3rd submit.pdf
- Supplementary_Table3_Cox_CKJ_3rdsubmit.pdf
